# Supplementary material for: Copepods and ostracods associated with bromeliads in the Yucatán Peninsula, Mexico
Source: PLoS One. 2021 Mar 18;16(3):e0248863. doi: 10.1371/journal.pone.0248863 (PMC7971893; doi:10.1371/journal.pone.0248863)
Supplement: S2 Appendix — (XLSX) [file pone.0248863.s002.xlsx]

## Sheet: 18S
ID Extraction	Species	GenBank mtDNACOI	GenBank 18SrRNA	GenBank 18SrRNA (V1V2)
BR000289|crustaceans|Halicyclops_sp_2	Halicyclops sp. 2	MW431297
BR000291|crustaceans|Halicyclops_sp_2	Halicyclops sp. 2	MW431294
BR000408|crustaceans|Halicyclops_sp_1	Halicyclops sp. 1	MW431298
BR000431|crustaceans|Halicyclops_sp_2	Halicyclops sp. 2	MW431292
BR000433|crustaceans|Halicyclops_sp_2	Halicyclops sp. 2	MW431293
BR000434|crustaceans|Halicyclops_sp_2	Halicyclops sp. 2	MW431290
BR000436|crustaceans|Halicyclops_sp_2	Halicyclops sp. 2	MW431295
BR000437|crustaceans|Halicyclops_sp_2	Halicyclops sp. 2	MW431296
BR000438|crustaceans|Halicyclops_sp_2	Halicyclops sp. 2	MW431291
BR000529|crustaceans|Phyllognathopus_viguieri_2	Phyllognathopus viguieri 2	MW431280		MW415609
BR000532|crustaceans|Phyllognathopus_viguieri_2	Phyllognathopus viguieri 2	MW431283	MW415653	MW415600
BR000533|crustaceans|Phyllognathopus_viguieri_2	Phyllognathopus viguieri 2	MW431288	MW415654
BR000534|crustaceans|Phyllognathopus_viguieri_2	Phyllognathopus viguieri 2	MW431289	MW415655
BR000535|crustaceans|Phyllognathopus_viguieri_2	Phyllognathopus viguieri 2	MW431281	MW415656
BR000536|crustaceans|Phyllognathopus_viguieri_2	Phyllognathopus viguieri 2	MW431284	MW415661	MW415604
BR000537|crustaceans|Phyllognathopus_viguieri_2	Phyllognathopus viguieri 2	MW431285	MW415657	MW415602
BR000538|crustaceans|Phyllognathopus_viguieri_2	Phyllognathopus viguieri 2	MW431287	MW415658	MW415605
BR000539|crustaceans|Phyllognathopus_viguieri_2	Phyllognathopus viguieri 2	MW431282	MW415660	MW415601
BR000541|crustaceans|Phyllognathopus_viguieri_2	Phyllognathopus viguieri 2	MW431286	MW415659	MW415603
BR000543|crustaceans|Epactophanes_richardi	Epactophanes richardi	MW431139		MW415563
BR000544|crustaceans|Epactophanes_richardi	Epactophanes richardi	MW431142		MW415569
BR000545|crustaceans|Epactophanes_richardi	Epactophanes richardi	MW431148		MW415564
BR000546|crustaceans|Epactophanes_richardi	Epactophanes richardi	MW431145
BR000549|crustaceans|Epactophanes_richardi	Epactophanes richardi	MW431140
BR000550|crustaceans|Epactophanes_richardi	Epactophanes richardi	MW431143
BR000557|crustaceans|Epactophanes_richardi	Epactophanes richardi	MW431146
BR000558|crustaceans|Epactophanes_richardi	Epactophanes richardi	MW431147
BR000559|crustaceans|Epactophanes_richardi	Epactophanes richardi	MW431152		MW415566
BR000560|crustaceans|Epactophanes_richardi	Epactophanes richardi	MW431141		MW415568
BR000564|crustaceans|Epactophanes_richardi	Epactophanes richardi	MW431149
BR000565|crustaceans|Epactophanes_richardi	Epactophanes richardi	MW431150		MW415570
BR000567|crustaceans|Epactophanes_richardi	Epactophanes richardi	MW431144		MW415567
BR000568|crustaceans|Epactophanes_richardi	Epactophanes richardi	MW431151		MW415565
BR000575|crustaceans|Phyllognathopus_viguieri_1	Phyllognathopus viguieri 1	MW431153	MW415662	MW415571
BR000576|crustaceans|Phyllognathopus_viguieri_1	Phyllognathopus viguieri 1	MW431154		MW415574
BR000577|crustaceans|Phyllognathopus_viguieri_1	Phyllognathopus viguieri 1	MW431155		MW415572
BR000578|crustaceans|Phyllognathopus_viguieri_1	Phyllognathopus viguieri 1	MW431156	MW415663	MW415606
BR000579|crustaceans|Phyllognathopus_viguieri_1	Phyllognathopus viguieri 1	MW431273	MW415760	MW415575
BR000580|crustaceans|Phyllognathopus_viguieri_1	Phyllognathopus viguieri 1	MW431240		MW415576
BR000581|crustaceans|Phyllognathopus_viguieri_1	Phyllognathopus viguieri 1	MW431241		MW415585
BR000583|crustaceans|Phyllognathopus_viguieri_1	Phyllognathopus viguieri 1	MW431242	MW415701
BR000584|crustaceans|Phyllognathopus_viguieri_1	Phyllognathopus viguieri 1	MW431243	MW415711
BR000585|crustaceans|Phyllognathopus_viguieri_1	Phyllognathopus viguieri 1	MW431244	MW415664
BR000586|crustaceans|Phyllognathopus_viguieri_1	Phyllognathopus viguieri 1	MW431250	MW415682
BR000588|crustaceans|Phyllognathopus_viguieri_1	Phyllognathopus viguieri 1	MW431157	MW415729	MW415608
BR000589|crustaceans|Phyllognathopus_viguieri_1	Phyllognathopus viguieri 1	MW431169	MW415684
BR000590|crustaceans|Phyllognathopus_viguieri_1	Phyllognathopus viguieri 1	MW431158	MW415750	MW415582
BR000591|crustaceans|Phyllognathopus_viguieri_1	Phyllognathopus viguieri 1	MW431161	MW415723
BR000592|crustaceans|Phyllognathopus_viguieri_1	Phyllognathopus viguieri 1	MW431170	MW415678
BR000593|crustaceans|Phyllognathopus_viguieri_1	Phyllognathopus viguieri 1	MW431179	MW415735	MW415596
BR000594|crustaceans|Phyllognathopus_viguieri_1	Phyllognathopus viguieri 1	MW431159	MW415665	MW415610
BR000595|crustaceans|Phyllognathopus_viguieri_1	Phyllognathopus viguieri 1	MW431171	MW415685
BR000596|crustaceans|Phyllognathopus_viguieri_1	Phyllognathopus viguieri 1	MW431172	MW415736
BR000597|crustaceans|Phyllognathopus_viguieri_1	Phyllognathopus viguieri 1	MW431173		MW415597
BR000599|crustaceans|Phyllognathopus_viguieri_1	Phyllognathopus viguieri 1	MW431278	MW415687	MW415591
BR000600|crustaceans|Phyllognathopus_viguieri_1	Phyllognathopus viguieri 1	MW431181	MW415739
BR000601|crustaceans|Phyllognathopus_viguieri_1	Phyllognathopus viguieri 1	MW431174		MW415599
BR000602|crustaceans|Phyllognathopus_viguieri_1	Phyllognathopus viguieri 1	MW431164	MW415666
BR000603|crustaceans|Phyllognathopus_viguieri_1	Phyllognathopus viguieri 1	MW431274	MW415688	MW415595
BR000604|crustaceans|Phyllognathopus_viguieri_1	Phyllognathopus viguieri 1	MW431168
BR000605|crustaceans|Phyllognathopus_viguieri_1	Phyllognathopus viguieri 1	MW431165	MW415690	MW415583
BR000607|crustaceans|Phyllognathopus_viguieri_1	Phyllognathopus viguieri 1	MW431167	MW415724
BR000608|crustaceans|Phyllognathopus_viguieri_1	Phyllognathopus viguieri 1	MW431162	MW415668	MW415581
BR000609|crustaceans|Phyllognathopus_viguieri_1	Phyllognathopus viguieri 1	MW431166	MW415702
BR000610|crustaceans|Phyllognathopus_viguieri_1	Phyllognathopus viguieri 1	MW431180	MW415731
BR000611|crustaceans|Phyllognathopus_viguieri_1	Phyllognathopus viguieri 1	MW431163	MW415669
BR000615|crustaceans|Phyllognathopus_viguieri_1	Phyllognathopus viguieri 1	MW431160	MW415693
BR000616|crustaceans|Phyllognathopus_viguieri_1	Phyllognathopus viguieri 1	MW431279	MW415670	MW415590
BR000617|crustaceans|Phyllognathopus_viguieri_1	Phyllognathopus viguieri 1	MW431182
BR000618|crustaceans|Phyllognathopus_viguieri_1	Phyllognathopus viguieri 1	MW431224		MW415598
BR000622|crustaceans|Phyllognathopus_viguieri_1	Phyllognathopus viguieri 1	MW431256
BR000624|crustaceans|Phyllognathopus_viguieri_1	Phyllognathopus viguieri 1	MW431261
BR000625|crustaceans|Phyllognathopus_viguieri_1	Phyllognathopus viguieri 1	MW431257
BR000626|crustaceans|Phyllognathopus_viguieri_1	Phyllognathopus viguieri 1	MW431263	MW415758	MW415586
BR000628|crustaceans|Phyllognathopus_viguieri_1	Phyllognathopus viguieri 1	MW431258	MW415671	MW415587
BR000630|crustaceans|Phyllognathopus_viguieri_1	Phyllognathopus viguieri 1	MW431265	MW415703
BR000631|crustaceans|Phyllognathopus_viguieri_1	Phyllognathopus viguieri 1	MW431268	MW415709
BR000632|crustaceans|Phyllognathopus_viguieri_1	Phyllognathopus viguieri 1	MW431259
BR000633|crustaceans|Phyllognathopus_viguieri_1	Phyllognathopus viguieri 1	MW431264	MW415673
BR000634|crustaceans|Phyllognathopus_viguieri_1	Phyllognathopus viguieri 1	MW431269	MW415725
BR000635|crustaceans|Phyllognathopus_viguieri_1	Phyllognathopus viguieri 1	MW431260	MW415733
BR000636|crustaceans|Phyllognathopus_viguieri_1	Phyllognathopus viguieri 1	MW431275		MW415611
BR000642|crustaceans|Phyllognathopus_viguieri_1	Phyllognathopus viguieri 1	MW431267	MW415741	MW415592
BR000644|crustaceans|Phyllognathopus_viguieri_1	Phyllognathopus viguieri 1	MW431266	MW415679	MW415588
BR000646|crustaceans|Phyllognathopus_viguieri_1	Phyllognathopus viguieri 1	MW431262	MW415751
BR000656|crustaceans|Phyllognathopus_viguieri_1	Phyllognathopus viguieri 1	MW431183	MW415742
BR000658|crustaceans|Phyllognathopus_viguieri_1	Phyllognathopus viguieri 1	MW431191	MW415712
BR000659|crustaceans|Phyllognathopus_viguieri_1	Phyllognathopus viguieri 1	MW431195
BR000660|crustaceans|Phyllognathopus_viguieri_1	Phyllognathopus viguieri 1	MW431213		MW415607
BR000661|crustaceans|Phyllognathopus_viguieri_1	Phyllognathopus viguieri 1	MW431197	MW415714
BR000662|crustaceans|Phyllognathopus_viguieri_1	Phyllognathopus viguieri 1	MW431199	MW415680
BR000665|crustaceans|Phyllognathopus_viguieri_1	Phyllognathopus viguieri 1	MW431200	MW415695
BR000693|crustaceans|Phyllognathopus_viguieri_1	Phyllognathopus viguieri 1	MW431175	MW415726
BR000694|crustaceans|Phyllognathopus_viguieri_1	Phyllognathopus viguieri 1	MW431178	MW415691
BR000695|crustaceans|Phyllognathopus_viguieri_1	Phyllognathopus viguieri 1	MW431176	MW415743
BR000696|crustaceans|Phyllognathopus_viguieri_1	Phyllognathopus viguieri 1	MW431235
BR000697|crustaceans|Phyllognathopus_viguieri_1	Phyllognathopus viguieri 1	MW431272	MW415730	MW415580
BR000698|crustaceans|Phyllognathopus_viguieri_1	Phyllognathopus viguieri 1	MW431236	MW415674
BR000700|crustaceans|Phyllognathopus_viguieri_1	Phyllognathopus viguieri 1	MW431184	MW415727
BR000702|crustaceans|Phyllognathopus_viguieri_1	Phyllognathopus viguieri 1	MW431238	MW415752
BR000703|crustaceans|Phyllognathopus_viguieri_1	Phyllognathopus viguieri 1	MW431208	MW415753	MW415593
BR000704|crustaceans|Phyllognathopus_viguieri_1	Phyllognathopus viguieri 1	MW431192	MW415675
BR000705|crustaceans|Phyllognathopus_viguieri_1	Phyllognathopus viguieri 1	MW431209	MW415672
BR000706|crustaceans|Phyllognathopus_viguieri_1	Phyllognathopus viguieri 1	MW431210	MW415721
BR000707|crustaceans|Phyllognathopus_viguieri_1	Phyllognathopus viguieri 1	MW431185	MW415755
BR000708|crustaceans|Phyllognathopus_viguieri_1	Phyllognathopus viguieri 1	MW431186	MW415676
BR000709|crustaceans|Phyllognathopus_viguieri_1	Phyllognathopus viguieri 1	MW431214	MW415677
BR000710|crustaceans|Phyllognathopus_viguieri_1	Phyllognathopus viguieri 1	MW431187	MW415728
BR000711|crustaceans|Phyllognathopus_viguieri_1	Phyllognathopus viguieri 1	MW431217	MW415744
BR000712|crustaceans|Phyllognathopus_viguieri_1	Phyllognathopus viguieri 1	MW431218	MW415667
BR000713|crustaceans|Phyllognathopus_viguieri_1	Phyllognathopus viguieri 1	MW431211	MW415705
BR000714|crustaceans|Phyllognathopus_viguieri_1	Phyllognathopus viguieri 1	MW431229	MW415732
BR000715|crustaceans|Phyllognathopus_viguieri_1	Phyllognathopus viguieri 1	MW431193	MW415715	MW415578
BR000716|crustaceans|Phyllognathopus_viguieri_1	Phyllognathopus viguieri 1	MW431198	MW415689
BR000717|crustaceans|Phyllognathopus_viguieri_1	Phyllognathopus viguieri 1	MW431270	MW415759	MW415573
BR000718|crustaceans|Phyllognathopus_viguieri_1	Phyllognathopus viguieri 1	MW431177	MW415697	MW415594
BR000719|crustaceans|Phyllognathopus_viguieri_1	Phyllognathopus viguieri 1	MW431225	MW415737
BR000721|crustaceans|Phyllognathopus_viguieri_1	Phyllognathopus viguieri 1	MW431226
BR000722|crustaceans|Phyllognathopus_viguieri_1	Phyllognathopus viguieri 1	MW431201	MW415718
BR000723|crustaceans|Phyllognathopus_viguieri_1	Phyllognathopus viguieri 1	MW431230	MW415756
BR000725|crustaceans|Phyllognathopus_viguieri_1	Phyllognathopus viguieri 1	MW431227	MW415745
BR000726|crustaceans|Phyllognathopus_viguieri_1	Phyllognathopus viguieri 1	MW431231
BR000727|crustaceans|Phyllognathopus_viguieri_1	Phyllognathopus viguieri 1	MW431202	MW415719
BR000730|crustaceans|Phyllognathopus_viguieri_1	Phyllognathopus viguieri 1	MW431237	MW415713
BR000732|crustaceans|Phyllognathopus_viguieri_1	Phyllognathopus viguieri 1	MW431219	MW415740
BR000735|crustaceans|Phyllognathopus_viguieri_1	Phyllognathopus viguieri 1	MW431203
BR000736|crustaceans|Phyllognathopus_viguieri_1	Phyllognathopus viguieri 1	MW431204	MW415720
BR000737|crustaceans|Phyllognathopus_viguieri_1	Phyllognathopus viguieri 1	MW431232	MW415707	MW415579
BR000738|crustaceans|Phyllognathopus_viguieri_1	Phyllognathopus viguieri 1	MW431205	MW415754
BR000739|crustaceans|Phyllognathopus_viguieri_1	Phyllognathopus viguieri 1	MW431222	MW415683
BR000740|crustaceans|Phyllognathopus_viguieri_1	Phyllognathopus viguieri 1	MW431188	MW415696
BR000741|crustaceans|Phyllognathopus_viguieri_1	Phyllognathopus viguieri 1	MW431215	MW415722
BR000742|crustaceans|Phyllognathopus_viguieri_1	Phyllognathopus viguieri 1	MW431276	MW415706
BR000743|crustaceans|Phyllognathopus_viguieri_1	Phyllognathopus viguieri 1	MW431223	MW415746
BR000744|crustaceans|Phyllognathopus_viguieri_1	Phyllognathopus viguieri 1	MW431239	MW415704
BR000745|crustaceans|Phyllognathopus_viguieri_1	Phyllognathopus viguieri 1	MW431212	MW415698
BR000747|crustaceans|Phyllognathopus_viguieri_1	Phyllognathopus viguieri 1	MW431220	MW415734
BR000751|crustaceans|Phyllognathopus_viguieri_1	Phyllognathopus viguieri 1	MW431228	MW415692
BR000752|crustaceans|Phyllognathopus_viguieri_1	Phyllognathopus viguieri 1	MW431233	MW415747
BR000753|crustaceans|Phyllognathopus_viguieri_1	Phyllognathopus viguieri 1	MW431196	MW415710
BR000755|crustaceans|Phyllognathopus_viguieri_1	Phyllognathopus viguieri 1	MW431206	MW415694
BR000757|crustaceans|Phyllognathopus_viguieri_1	Phyllognathopus viguieri 1	MW431194	MW415700
BR000759|crustaceans|Phyllognathopus_viguieri_1	Phyllognathopus viguieri 1	MW431189	MW415761
BR000760|crustaceans|Phyllognathopus_viguieri_1	Phyllognathopus viguieri 1	MW431190	MW415757
BR000761|crustaceans|Phyllognathopus_viguieri_1	Phyllognathopus viguieri 1	MW431221	MW415708
BR000762|crustaceans|Phyllognathopus_viguieri_1	Phyllognathopus viguieri 1	MW431207	MW415748	MW415577
BR000763|crustaceans|Phyllognathopus_viguieri_1	Phyllognathopus viguieri 1	MW431234	MW415686
BR000766|crustaceans|Phyllognathopus_viguieri_1	Phyllognathopus viguieri 1	MW431216	MW415699
BR000775|crustaceans|Phyllognathopus_viguieri_1	Phyllognathopus viguieri 1	MW431253	MW415716
BR000776|crustaceans|Phyllognathopus_viguieri_1	Phyllognathopus viguieri 1	MW431245		MW415589
BR000777|crustaceans|Phyllognathopus_viguieri_1	Phyllognathopus viguieri 1	MW431255
BR000778|crustaceans|Phyllognathopus_viguieri_1	Phyllognathopus viguieri 1	MW431248
BR000779|crustaceans|Phyllognathopus_viguieri_1	Phyllognathopus viguieri 1	MW431254
BR000782|crustaceans|Phyllognathopus_viguieri_1	Phyllognathopus viguieri 1	MW431246		MW415584
BR000784|crustaceans|Phyllognathopus_viguieri_1	Phyllognathopus viguieri 1	MW431251	MW415717
BR000785|crustaceans|Phyllognathopus_viguieri_1	Phyllognathopus viguieri 1	MW431247	MW415681
BR000786|crustaceans|Phyllognathopus_viguieri_1	Phyllognathopus viguieri 1	MW431271
BR000787|crustaceans|Phyllognathopus_viguieri_1	Phyllognathopus viguieri 1	MW431252
BR000788|crustaceans|Phyllognathopus_viguieri_1	Phyllognathopus viguieri 1	MW431249	MW415749
BR000789|crustaceans|Phyllognathopus_viguieri_1	Phyllognathopus viguieri 1	MW431277	MW415738
BR000792|crustaceans|Callistocypris_sp	Callistocypris sp.	MW431060		MW415612
BR000796|crustaceans|Callistocypris_sp	Callistocypris sp.	MW431061		MW415642
BR000799|crustaceans|Callistocypris_sp	Callistocypris sp.	MW431062
BR000800|crustaceans|Callistocypris_sp	Callistocypris sp.	MW431063		MW415615
BR000801|crustaceans|Callistocypris_sp	Callistocypris sp.	MW431065		MW415621
BR000804|crustaceans|Callistocypris_sp	Callistocypris sp.	MW431066		MW415627
BR000805|crustaceans|Callistocypris_sp	Callistocypris sp.	MW431064		MW415613
BR000806|crustaceans|Callistocypris_sp	Callistocypris sp.	MW431067
BR000807|crustaceans|Callistocypris_sp	Callistocypris sp.	MW431068
BR000808|crustaceans|Callistocypris_sp	Callistocypris sp.	MW431106		MW415617
BR000809|crustaceans|Callistocypris_sp	Callistocypris sp.	MW431069
BR000810|crustaceans|Callistocypris_sp	Callistocypris sp.	MW431131
BR000811|crustaceans|Callistocypris_sp	Callistocypris sp.	MW431107
BR000812|crustaceans|Callistocypris_sp	Callistocypris sp.	MW431078
BR000813|crustaceans|Callistocypris_sp	Callistocypris sp.	MW431070
BR000814|crustaceans|Callistocypris_sp	Callistocypris sp.	MW431132
BR000815|crustaceans|Callistocypris_sp	Callistocypris sp.	MW431081
BR000817|crustaceans|Callistocypris_sp	Callistocypris sp.	MW431079
BR000818|crustaceans|Callistocypris_sp	Callistocypris sp.	MW431074
BR000819|crustaceans|Callistocypris_sp	Callistocypris sp.	MW431133
BR000820|crustaceans|Callistocypris_sp	Callistocypris sp.	MW431101		MW415622
BR000821|crustaceans|Callistocypris_sp	Callistocypris sp.	MW431080		MW415639
BR000822|crustaceans|Callistocypris_sp	Callistocypris sp.	MW431075
BR000824|crustaceans|Callistocypris_sp	Callistocypris sp.	MW431087		MW415623
BR000825|crustaceans|Callistocypris_sp	Callistocypris sp.	MW431137
BR000826|crustaceans|Callistocypris_sp	Callistocypris sp.	MW431084		MW415616
BR000828|crustaceans|Callistocypris_sp	Callistocypris sp.	MW431090
BR000829|crustaceans|Callistocypris_sp	Callistocypris sp.	MW431085
BR000830|crustaceans|Callistocypris_sp	Callistocypris sp.	MW431086
BR000831|crustaceans|Callistocypris_sp	Callistocypris sp.	MW431091
BR000832|crustaceans|Callistocypris_sp	Callistocypris sp.	MW431088		MW415640
BR000833|crustaceans|Callistocypris_sp	Callistocypris sp.	MW431089		MW415618
BR000834|crustaceans|Callistocypris_sp	Callistocypris sp.	MW431112
BR000835|crustaceans|Callistocypris_sp	Callistocypris sp.	MW431113		MW415632
BR000837|crustaceans|Callistocypris_sp	Callistocypris sp.	MW431124
BR000838|crustaceans|Callistocypris_sp	Callistocypris sp.	MW431127
BR000839|crustaceans|Callistocypris_sp	Callistocypris sp.	MW431120
BR000840|crustaceans|Callistocypris_sp	Callistocypris sp.	MW431129
BR000841|crustaceans|Callistocypris_sp	Callistocypris sp.	MW431114
BR000842|crustaceans|Callistocypris_sp	Callistocypris sp.	MW431128
BR000843|crustaceans|Callistocypris_sp	Callistocypris sp.	MW431115
BR000844|crustaceans|Callistocypris_sp	Callistocypris sp.	MW431138
BR000852|crustaceans|Callistocypris_sp	Callistocypris sp.	MW431102		MW415628
BR000856|crustaceans|Callistocypris_sp	Callistocypris sp.	MW431103		MW415638
BR000857|crustaceans|Callistocypris_sp	Callistocypris sp.	MW431136
BR000859|crustaceans|Callistocypris_sp	Callistocypris sp.	MW431104
BR000863|crustaceans|Elpidium_sp	Elpidium sp.			MW415643
BR000865|crustaceans|Elpidium_sp	Elpidium sp.	MW431299
BR000866|crustaceans|Elpidium_sp	Elpidium sp.	MW431300		MW415650
BR000867|crustaceans|Elpidium_sp	Elpidium sp.	MW431314		MW415651
BR000868|crustaceans|Elpidium_sp	Elpidium sp.	MW431301
BR000869|crustaceans|Elpidium_sp	Elpidium sp.	MW431302
BR000873|crustaceans|Elpidium_sp	Elpidium sp.	MW431303
BR000875|crustaceans|Elpidium_sp	Elpidium sp.	MW431306		MW415645
BR000877|crustaceans|Elpidium_sp	Elpidium sp.	MW431307		MW415646
BR000880|crustaceans|Callistocypris_sp	Callistocypris sp.	MW431108		MW415625
BR000883|crustaceans|Callistocypris_sp	Callistocypris sp.	MW431134
BR000885|crustaceans|Callistocypris_sp	Callistocypris sp.	MW431109		MW415630
BR000886|crustaceans|Callistocypris_sp	Callistocypris sp.	MW431082		MW415641
BR000887|crustaceans|Callistocypris_sp	Callistocypris sp.	MW431111
BR000889|crustaceans|Callistocypris_sp	Callistocypris sp.	MW431121
BR000890|crustaceans|Callistocypris_sp	Callistocypris sp.	MW431125		MW415626
BR000891|crustaceans|Callistocypris_sp	Callistocypris sp.	MW431135		MW415634
BR000893|crustaceans|Callistocypris_sp	Callistocypris sp.	MW431116
BR000894|crustaceans|Callistocypris_sp	Callistocypris sp.	MW431122
BR000895|crustaceans|Callistocypris_sp	Callistocypris sp.	MW431117
BR000896|crustaceans|Callistocypris_sp	Callistocypris sp.	MW431123
BR000897|crustaceans|Callistocypris_sp	Callistocypris sp.	MW431118
BR000898|crustaceans|Callistocypris_sp	Callistocypris sp.	MW431119
BR000903|crustaceans|Callistocypris_sp	Callistocypris sp.	MW431083		MW415619
BR000905|crustaceans|Callistocypris_sp	Callistocypris sp.	MW431105
BR000906|crustaceans|Callistocypris_sp	Callistocypris sp.	MW431110		MW415636
BR000907|crustaceans|Callistocypris_sp	Callistocypris sp.	MW431126		MW415631
BR000909|crustaceans|Callistocypris_sp	Callistocypris sp.	MW431092		MW415624
BR000911|crustaceans|Callistocypris_sp	Callistocypris sp.	MW431098
BR000915|crustaceans|Callistocypris_sp	Callistocypris sp.	MW431100
BR000916|crustaceans|Callistocypris_sp	Callistocypris sp.	MW431093		MW415614
BR000917|crustaceans|Callistocypris_sp	Callistocypris sp.	MW431094		MW415633
BR000918|crustaceans|Callistocypris_sp	Callistocypris sp.	MW431096		MW415637
BR000921|crustaceans|Callistocypris_sp	Callistocypris sp.	MW431097
BR000923|crustaceans|Callistocypris_sp	Callistocypris sp.	MW431095		MW415629
BR000925|crustaceans|Callistocypris_sp	Callistocypris sp.	MW431099
BR000926|crustaceans|Callistocypris_sp	Callistocypris sp.	MW431130
BR000928|crustaceans|Callistocypris_sp	Callistocypris sp.	MW431076
BR000929|crustaceans|Callistocypris_sp	Callistocypris sp.	MW431071		MW415620
BR000932|crustaceans|Callistocypris_sp	Callistocypris sp.	MW431072
BR000933|crustaceans|Callistocypris_sp	Callistocypris sp.	MW431073
BR000934|crustaceans|Callistocypris_sp	Callistocypris sp.	MW431077		MW415635
BR000945|crustaceans|Elpidium_sp	Elpidium sp.	MW431313		MW415649
BR000946|crustaceans|Elpidium_sp	Elpidium sp.	MW431311		MW415647
BR000947|crustaceans|Elpidium_sp	Elpidium sp.	MW431312
BR000951|crustaceans|Elpidium_sp	Elpidium sp.	MW431310
BR000952|crustaceans|Elpidium_sp	Elpidium sp.	MW431308
BR000957|crustaceans|Elpidium_sp	Elpidium sp.	MW431304		MW415644
BR000960|crustaceans|Elpidium_sp	Elpidium sp.	MW431309		MW415652
BR000961|crustaceans|Elpidium_sp	Elpidium sp.	MW431305		MW415648
